# Supplementary material for: Room‐Temperature Multiferroic Liquids: Ferroelectric and Ferromagnetic Order in a Hybrid Nanoparticle–Liquid Crystal System
Source: Adv Mater. 2025 Jul 26;37(41):e08406. doi: 10.1002/adma.202508406 (PMC12531723; doi:10.1002/adma.202508406)
Supplement: Supplementary file 2 — Supporting Information [file ADMA-37-e08406-s008.zip]

Archive with 14 entries (14 files):
- fig_S1.jpg
- __MACOSX/._fig_S1.jpg
- fig_S2.pdf
- __MACOSX/._fig_S2.pdf
- fig_S3.png
- __MACOSX/._fig_S3.png
- fig_S4.jpg
- __MACOSX/._fig_S4.jpg
- fig_S5.jpg
- __MACOSX/._fig_S5.jpg
- fig_S6.jpg
- __MACOSX/._fig_S6.jpg
- fig_S7.jpg
- __MACOSX/._fig_S7.jpg
